# Supplementary material for: Fullerene Derivatives Prevent Packaging of Viral Genomic RNA into HIV-1 Particles by Binding Nucleocapsid Protein
Source: Viruses. 2021 Dec 6;13(12):2451. doi: 10.3390/v13122451 (PMC8705927; doi:10.3390/v13122451)
Supplement: Supplementary file 1 [file viruses-13-02451-s001.zip]

Archive with 1 entries (1 files):
- Krizova et al. 2021 Supplementary Figures.pdf
